# Supplementary material for: Refined characterization of circulating tumor DNA through biological feature integration
Source: Sci Rep. 2022 Feb 4;12:1928. doi: 10.1038/s41598-022-05606-z (PMC8816939; doi:10.1038/s41598-022-05606-z)
Supplement: Supplementary file 2 — Supplementary Information 2. [file 41598_2022_5606_MOESM2_ESM.xls]

## Sheet: Sheet1
Plate Name	uid	fwd_seq	rev_seq	strand	chr	fwd_start	fwd_end	rev_start	rev_end	amp_start	amp_end	amplicon size
TP53	TP53_D0008_001	GTGGGGAACAAGAAGTGGAGA	CTCCCTGCTTCTGTCTCCTAC	+	chr17	7572903	7572924	7573010	7573031	7572903	7573031	128
TP53	TP53_D0008_002	AGGAAGGGGCTGAGGTCA	GCGCTTCGAGATGTTCCGA	+	chr17	7573904	7573922	7574000	7574019	7573904	7574019	115
TP53	TP53_D0008_005	CATCCAGTGGTTTCTTCTTTGG	TTCACTTTTATCACCTTTCCTTGCC	+	chr17	7576873	7576895	7576936	7576961	7576873	7576961	88
TP53	TP53_D0008_006	CGCTTCTTGTCCTGCTTGC	TGTGCCTGTCCTGGGAGA	+	chr17	7576996	7577015	7577097	7577115	7576996	7577115	119
TP53	TP53_D0008_014	TGTCGTCTCTCCAGCCCC	GGCCATCTACAAGCAGTCACA	+	chr17	7578343	7578361	7578429	7578450	7578343	7578450	107
TP53	TP53_D0008_016	GGAATCAACCCACAGCTGC	AACTCTGTCTCCTTCCTCTTCCTA	+	chr17	7578483	7578502	7578557	7578581	7578483	7578581	98
TP53	TP53_D0008_012	AGACCTCAGGCGGCTCA	CCTCAGCATCTTATCCGAGTGG	+	chr17	7578173	7578190	7578256	7578278	7578173	7578278	105
TP53	TP53_D0008_017	TGGAAGCCAGCCCCTCA	GTCATCTTCTGTCCCTTCCCAG	+	chr17	7579284	7579301	7579386	7579408	7579284	7579408	124
TP53	TP53_D0008_018	CCGTAGCTGCCCTGGTAG	AGCTCCTACACCGGCG	+	chr17	7579364	7579382	7579437	7579453	7579364	7579453	89
TP53	TP53_D0008_007	ATTCTCTTCCTCTGTGCGCC	TTGCTTCTCTTTTCCTATCCTGAGT	+	chr17	7577074	7577094	7577157	7577182	7577074	7577182	108
TP53	TP53_D0008_022	GCCCTTCCAATGGATCCACT	CTTCCGGGTCACTGCCAT	+	chr17	7579816	7579836	7579910	7579928	7579816	7579928	112
TP53	TP53_D0008_021	CCCAGCCCAACCCTTGTC	GAAGCGAAAATTCCATGGGACTG	+	chr17	7579677	7579695	7579743	7579766	7579677	7579766	89
TP53	TP53_D0008_015	GCCTCACAACCTCCGTCAT	AACTGGCCAAGACCTGCC	+	chr17	7578407	7578426	7578505	7578523	7578407	7578523	116
TP53	TP53_D0008_023	CTAGGATCTGACTGCGGCTC	TGGAAGTGTCTCATGCTGGATC	+	chr17	7579887	7579907	7579959	7579981	7579887	7579981	94
TP53	TP53_D0008_009	CAAGTGGCTCCTGACCTGG	CTAGGTTGGCTCTGACTGTACC	+	chr17	7577484	7577503	7577590	7577612	7577484	7577612	128
TP53	TP53_D0008_008	GGTCAGAGGCAAGCAGAGG	CCTCACCATCATCACACTGGAA	+	chr17	7577434	7577453	7577506	7577528	7577434	7577528	94
TP53	TP53_D0008_020	GCATTCTGGGAGCTTCATCTG	TGACTGCTCTTTTCACCCATCT	+	chr17	7579488	7579509	7579594	7579616	7579488	7579616	128
TP53	TP53_D0008_004	AAACGGCATTTTGAGTGTTAGAC	ACAACACCAGCTCCTCTCC	+	chr17	7576789	7576812	7576898	7576917	7576789	7576917	128
TP53	TP53_D0008_003	TTGAGTTCCAAGGCCTCATTCA	GTACTGTGTATATACTTACTTCTCCCCC	+	chr17	7573975	7573997	7574049	7574077	7573975	7574077	102
TP53	TP53_D0008_013	ATCCAAATACTCCACACGCAAATTT	CCTCTGATTCCTCACTGATTGCT	+	chr17	7578228	7578253	7578294	7578317	7578228	7578317	89
TP53	TP53_D0008_011	GGCCACTGACAACCACCC	TCGACATAGTGTGGTGGTGC	+	chr17	7578120	7578138	7578193	7578213	7578120	7578213	93
TP53	TP53_D0008_019	TGACAGGGGCCAGGAG	CAATGGTTCACTGAAGACCCA	+	chr17	7579405	7579421	7579512	7579533	7579405	7579533	128
TP53	TP53_D0008_010	ACTGTTACACATGTAGTTGTAGTGGA	CTTGCCACAGGTCTCCCC	+	chr17	7577561	7577587	7577649	7577667	7577561	7577667	106
