# Supplementary material for: Refined characterization of circulating tumor DNA through biological feature integration
Source: Sci Rep. 2022 Feb 4;12:1928. doi: 10.1038/s41598-022-05606-z (PMC8816939; doi:10.1038/s41598-022-05606-z)
Supplement: Supplementary file 3 — Supplementary Information 3. [file 41598_2022_5606_MOESM3_ESM.xls]

## Sheet: Sheet1
SampleName	Stage	Chr	Position	Ref	Mutant	Type	Length	MAF	Variant Effect Predictor
Patient 1	2b	17	7578534	NA	NA	deletion	3	0.09	NA
Patient 2	3c	17	7574012	C	A	point	1	0.22	stop_gained
Patient 3	3c	17	7577106	G	A	point	1	0.2	missense_variant
Patient 4	relapse	17	7574034	C	G	point	1	0.232	splice_acceptor_variant, non_coding_transcript_variant
Patient 5	relapse	17	7577568	C	T	point	1	0.5	missense_variant
